# Supplementary material for: Building Dual AI Models and Nomograms Using Noninvasive Parameters for Aiding Male Bladder Outlet Obstruction Diagnosis and Minimizing the Need for Invasive Video-Urodynamic Studies: Development and Validation Study
Source: J Med Internet Res. 2024 Jul 23;26:e58599. doi: 10.2196/58599 (PMC11303901; doi:10.2196/58599)
Supplement: Multimedia Appendix 2 [file jmir_v26i1e58599_app2.xlsx]

## Sheet: Dataset for Validation
	Predictors							Actual		Model 1 Prediction				Actual		Model 2 Prediction
SN	IPSS_Voiding	Qmax	Vvol	TPV	PU_angle	IPP		BOOI	Actual ICS_BOO	Predicted Nomogram_1 Total Point	Predicted probability of ICS_BOO	Predicted ICS_BOO		Actual VUDS Diagnosis	Actual VBOO	Predicted Nomogram 2 Total Point	Predicted probability of VBOO	Predicted VBOO
1	20	2	128	29.2	45	0		56	1	205	0.463814	Postive		PBNO	1	128	0.84356	Postive
2	11	24	270	15.8	0	0		0	0	95	0.0304656	Negative		non-BOO	0	84	0.498067	Negative
3	7	6.3	295	39.4	30	0		22	0	171	0.238743	Negative		PBNO	1	151	0.929526	Postive
4	6	14	325	38.5	45	0		30	0	159	0.178158	Negative		PBNO	1	143	0.907116	Postive
5	0	8.6	177	32.1	10	0		30	0	160	0.18143	Negative		DV	1	137	0.882935	Postive
6	15	13	154	26.8	30	1		32	0	163	0.194256	Negative		DV	1	127	0.836091	Postive
7	0	15	419	39.7	45	0.5		30	0	147	0.131506	Negative		BPO	1	172	0.967011	Postive
8	15	9	223	23.6	30	0.3		0	0	163	0.198106	Negative		non-BOO	0	129	0.848875	Postive
9	20	4	79	75	60	2		150	1	242	0.723516	Postive		BPO	1	167	0.959739	Postive
10	18	8	165	29.6	50	0		27	0	190	0.353802	Postive		BPO	1	123	0.814033	Postive
11	13	8	326	21.8	0	0		12	0	132	0.0884177	Negative		PBNO	1	127	0.835623	Postive
12	5	5	89	23.4	30	0		64	1	188	0.339184	Postive		PBNO	1	136	0.881629	Postive
13	0	5.4	367	47.1	30	0.5		37	0	170	0.232554	Negative		BPO	1	184	0.978981	Postive
14	6	8	124	104	60	2		65	1	243	0.732287	Postive		BPO	1	186	0.980587	Postive
15	16	8	335	30	30	0		4	0	157	0.171323	Negative		DV	1	135	0.876904	Postive
16	6	9	142	49.5	10	0		40	1	172	0.244354	Negative		PBNO	1	121	0.807083	Postive
17	20	2	78	39.4	15	0.5		31	0	195	0.387554	Postive		BPO	1	120	0.799515	Postive
18	17	16	266	18.5	0	0		7	0	117	0.0574141	Negative		PBNO	1	93	0.583876	Negative
19	20	2.3	12	44	45	0		45	1	225	0.612534	Postive		BPO	1	115	0.766164	Postive
20	5	5	66	20.5	30	0		58	1	188	0.344854	Postive		PBNO	1	134	0.871569	Postive
21	6	7	184	39.7	20	0		23	0	174	0.256499	Negative		BPO	1	135	0.876808	Postive
22	20	8	157	43	60	1		46	1	205	0.466592	Postive		BPO	1	144	0.907925	Postive
23	5	8	281	25.3	10	0		7	0	146	0.128674	Negative		PBNO	1	140	0.896424	Postive
24	10	8	95	70.9	30	0		55	1	206	0.473078	Postive		BPO	1	121	0.802469	Postive
25	15	4	43	27.6	45	0		90	1	208	0.487945	Postive		PBNO	1	123	0.815952	Postive
26	2	6	266	15	30	0		18	0	161	0.188984	Negative		PBNO	1	158	0.944384	Postive
27	9	7	95	66	60	0.5		96	1	227	0.629853	Postive		BPO	1	149	0.922603	Postive
28	7	17	327	47.7	30	0		36	0	146	0.126842	Negative		PBNO	1	128	0.84245	Postive
29	1	28	308	20.2	10	0		0	0	90	0.0267419	Negative		non-BOO	0	100	0.648078	Negative
30	1	5	117	31.3	10	0		24	0	175	0.258285	Negative		DV	1	138	0.886646	Postive
